# Supplementary material for: Photosynthetic Plasticity and Stomata Adjustment in Chromosome Segment Substitution Lines of Rice Cultivar KDML105 under Drought Stress
Source: Plants (Basel). 2022 Dec 24;12(1):94. doi: 10.3390/plants12010094 (PMC9823560; doi:10.3390/plants12010094)
Supplement: Supplementary file 1 [file plants-12-00094-s001.zip]

Archive with 1 entries (1 files):
- plants-2040230-supplementary.pdf
